# Supplementary material for: Association Between Longer Cecal Intubation Time and Detection and Miss Rate of Colorectal Neoplasms
Source: J Clin Med. 2024 Nov 23;13(23):7080. doi: 10.3390/jcm13237080 (PMC11642371; doi:10.3390/jcm13237080)
Supplement: Supplementary file 1 [file jcm-13-07080-s001.zip]

Archive with 1 entries (1 files):
- jcm-3278117-supplementary.pdf
